# Supplementary material for: Comparison of vilanterol, a novel long-acting beta2 agonist, with placebo and a salmeterol reference arm in asthma uncontrolled by inhaled corticosteroids
Source: J Negat Results Biomed. 2014 Jun 13;13:9. doi: 10.1186/1477-5751-13-9 (PMC4055937; doi:10.1186/1477-5751-13-9)
Supplement: Additional file 1 — Patient demographics and baseline characteristics by country, ITT population. [file 1477-5751-13-9-S1.xlsx]

## Sheet: Sheet1
Patient demographics and baseline characteristics by country, ITT population.
	Germany	Peru	Poland	Ukraine	United States	Total
	(N = 32)	(N = 123)	(N = 116)	(N = 55)	(N = 71)	(N = 347)
Age, years	46.9 (13.15)	37.8 (18.98)	47.4 (13.46)	46.9 (14.27)	34.8 (16.37)	41.3 (17.06)
Female sex, n (%)	21 (66)	77 (63)	34 (52)	34 (62)	38 (54)	204 (59)
Screening pre-bronchodilator FEV1 (ml)	2248 (647.7)	2037 (612.3)	2204 (667.1)	2077 (641.1)	2255 (571.0)	2139 (626.2)
Screening % predicted FEV1	65.3 (10.96)	67.4 (12.42)	66.1 (13.21)	63.4 (13.25)	66.4 (12.01)	66.1 (12.50)
Screening % reversibility FEV1	25.3 (11.32)	27.7 (13.89)	25.2 (13.33)	26.3 (10.37)	34.0 (22.79)	28.1 (15.67)
Screening absolute FEV1 reversibility (ml)	542.3 (263.72)	551.7 (298.05)	537.1 (293.84)	540.0 (263.89)	749.5 (502.73)	587.2 (350.84)
Baseline pre-dose FEV1 (ml)	2423 (659.2)	2063 (605.6)	2338 (670.8)	2141 (630.8)	2392 (587.6)	2229 (637.9)
ITT: intent-to-treat; FEV1: forced expiratory volume in one second
