# Supplementary material for: Comparison of vilanterol, a novel long-acting beta2 agonist, with placebo and a salmeterol reference arm in asthma uncontrolled by inhaled corticosteroids
Source: J Negat Results Biomed. 2014 Jun 13;13:9. doi: 10.1186/1477-5751-13-9 (PMC4055937; doi:10.1186/1477-5751-13-9)
Supplement: Additional file 2 — Change from baseline in daily PM and AM PEF at Week 12, ITT population. [file 1477-5751-13-9-S2.xlsx]

## Sheet: Sheet1
Change from baseline in daily PM and AM PEF at Week 12, ITT population.
	VI 25 mcg OD	SAL 50 mcg BD	Placebo
	(N = 115)	(N = 116)	(N = 116)
PM PEF
N	115	114	115
LS mean	369.2	363.2	355.3
LS mean change (SE)	24.9 (3.14)	18.8 (3.17)	11.0 (3.15)
Difference vs. placebo	13.9	7.8	–
95 % CI	(5.1, 22.6)	(–1.0, 16.7)	–
p-value	0.002	0.083	–
AM PEF
N	115	114	115
LS mean	362	357.6	348.1
LS mean change (SE)	28.0 (3.24)	23.6 (3.27)	14.2 (3.25)
Difference vs. placebo	13.9	9.5	–
95 % CI	(4.8, 22.9)	(0.4, 18.6)	–
p-value	0.003	0.041	–
PM: evening; AM: morning; PEF: peak expiratory flow; ITT: intent-to-treat; VI: vilanterol; OD: once-daily; SAL: salmeterol; BD: twice-daily; LS: least-squares; SE: standard error; CI: confidence interval.
