# Supplementary material for: Comparison of vilanterol, a novel long-acting beta2 agonist, with placebo and a salmeterol reference arm in asthma uncontrolled by inhaled corticosteroids
Source: J Negat Results Biomed. 2014 Jun 13;13:9. doi: 10.1186/1477-5751-13-9 (PMC4055937; doi:10.1186/1477-5751-13-9)
Supplement: Additional file 3 — Statistical analysis of responders based on Global Assessment of Change Questionnaire, ITT population. [file 1477-5751-13-9-S3.xlsx]

## Sheet: Sheet1
Statistical analysis of responders based on Global Assessment of Change Questionnaire, ITT population.
	VI 25 mcg OD	SAL 50 mcg BD	Placebo
	(N = 115)	(N = 116)	(N = 116)
Asthma symptoms
Week 4
N	109	110	110
Responders, n (%)a	94 (86)	89 (81)	84 (76)
Non-responders, n (%)	15 (14)	21 (19)	26 (24)
Difference vs. placebo	1.79	1.21	–
95 % CI	(0.86, 3.79)	(0.61, 2.40)	–
p-value	0.118	0.594	–
Week 12 (Day 84)
N	105	101	100
Responders, n (%)a	92 (88)	85 (84)	79 (79)
Non-responders, n (%)	13 (12)	16 (16)	21 (21)
Difference vs. placebo	1.71	1.33	–
95 % CI	(0.77, 3.82)	(0.61, 2.89)	–
p-value	0.191	0.478	–
Rescue medication use
Week 4
N	109	110	110
Responders, n (%)a	87 (80)	84 (76)	76 (69)
Non-responders, n (%)	22 (20)	26 (24)	34 (31)
Difference vs. placebo	1.65	1.27	–
95 % CI	(0.87, 3.13)	(0.68, 2.39)	–
p-value	0.129	0.449	–
Week 12 (Day 84)
N	105	101	100
Responders, n (%)a	88 (84)	74 (73)	69 (69)
Non-responders, n (%)	17 (16)	27 (27)	31 (31)
Difference vs. placebo	2.26	1.02	–
95 % CI	(1.11, 4.61)	(0.52, 1.98)	–
p-value	0.025	0.962	–
a A responder was defined as a patient who chose one of the three answers representing an improvement (“much better”, “somewhat better” or “a little better”).
ITT: intent-to-treat; VI: vilanterol; OD: once-daily; SAL: salmeterol; BD: twice-daily; CI: confidence interval.
